# Supplementary material for: Non-Specific Signal Peptidase Processing of Extracellular Proteins in Staphylococcus aureus N315
Source: Proteomes. 2023 Feb 11;11(1):8. doi: 10.3390/proteomes11010008 (PMC9944065; doi:10.3390/proteomes11010008)
Supplement: Supplementary file 1 [file proteomes-11-00008-s001.zip]

Archive with 1 entries (1 files):
- proteomes-2137845-supplementary.pdf
